# Supplementary material for: Trajectories of end-of-life medical and long-term care expenditures for older adults in Japan: retrospective longitudinal study using a large-scale linked database of medical and long-term care claims
Source: BMC Geriatr. 2021 Jun 30;21:403. doi: 10.1186/s12877-021-02215-9 (PMC8243899; doi:10.1186/s12877-021-02215-9)
Supplement: Supplementary file 1 — Additional file 1: Table S1. Correspondence between Japanese public healthcare services and System of Health Accounts (SHA) 2011. Table S2. Correspondence between the comorbidities and International Classification of Diseases (ICD-10) codes. Text S3. The group-based trajectory model. Figure S4. Total of medical and long-term care expenditures and cumulative ratio. Table S5. Evaluation of assignment accuracy. Figure S6. Estimated spending trajectories of male over 5 years before death. Figure S7. Estimated spending trajectories of female over 5 years before death. Table S8. End-of-life care expenditures associated with combined medical and long-term care spending trajectories. Table S9. End-of-life care expenditures associated with the medical spending trajectories. Table S10. End-of-life care expenditures associated with the long-term care spending trajectories. Figure S11. Trends of end-of-life care expenditures per patient per month during the 60 months. Table S12. Patient characteristics associated with the combined medical and long-term care spending trajectories. Table S13. Patient characteristics associated with the medical spending trajectories. Table S14. Patient characteristics associated with the long-term care spending trajectories. Table S15. Multiple multinomial logistic regression analyses for combined medical and long-term care spending trajectories. Table S16. Multiple multinomial logistic regression analyses for medical spending trajectories. Table S17. Multiple multinomial logistic regression analyses for long-term care spending trajectories. [file 12877_2021_2215_MOESM1_ESM.xlsx]

Archive with 2 entries (2 files):
- Text_S3R4.docx
- Additional file0401_ESM.xlsx
