# Supplementary material for: Trajectories of end-of-life medical and long-term care expenditures for older adults in Japan: retrospective longitudinal study using a large-scale linked database of medical and long-term care claims
Source: BMC Geriatr. 2021 Jun 30;21:403. doi: 10.1186/s12877-021-02215-9 (PMC8243899; doi:10.1186/s12877-021-02215-9)
Supplement: Supplementary file 1 — Additional file 1: Table S1. Correspondence between Japanese public healthcare services and System of Health Accounts (SHA) 2011. Table S2. Correspondence between the comorbidities and International Classification of Diseases (ICD-10) codes. Text S3. The group-based trajectory model. Figure S4. Total of medical and long-term care expenditures and cumulative ratio. Table S5. Evaluation of assignment accuracy. Figure S6. Estimated spending trajectories of male over 5 years before death. Figure S7. Estimated spending trajectories of female over 5 years before death. Table S8. End-of-life care expenditures associated with combined medical and long-term care spending trajectories. Table S9. End-of-life care expenditures associated with the medical spending trajectories. Table S10. End-of-life care expenditures associated with the long-term care spending trajectories. Figure S11. Trends of end-of-life care expenditures per patient per month during the 60 months. Table S12. Patient characteristics associated with the combined medical and long-term care spending trajectories. Table S13. Patient characteristics associated with the medical spending trajectories. Table S14. Patient characteristics associated with the long-term care spending trajectories. Table S15. Multiple multinomial logistic regression analyses for combined medical and long-term care spending trajectories. Table S16. Multiple multinomial logistic regression analyses for medical spending trajectories. Table S17. Multiple multinomial logistic regression analyses for long-term care spending trajectories. [file 12877_2021_2215_MOESM1_ESM.xlsx › Additional file0401_ESM.xlsx]

## Sheet: Contents
	Table S1. Correspondence between Japanese public healthcare services and System of Health Accounts (SHA) 2011
	Table S2. Correspondence between the diseases and International Classification of Diseases (ICD-10) codes
Separate word file	Text S3. The group-based trajectory model.
	Figure S4 . Total of medical and long-term care expenditures and cumulative ratio.
	Table S5. Evaluation of assignment accuracy
	Figure S6. Estimated spending trajectories of male over 5 years before death.
	Figure S7. Estimated spending trajectories of female over 5 years before death.
	Table S8. End-of-life care expenditures associated with combined medical and long-term care spending trajectories
	Table S9. End-of-life care expenditures associated with the medical spending trajectories (N = 16084)
	Table S10. End-of-life care expenditures associated with the long-term care spending trajectories (N = 16084)
	Figure S11 . Trends of end-of-life care expenditures per patient per month during the 60 months
	Table S12. Patient characteristics associated with the combined medical and long-term care spending trajectories (N = 16,084)
	Table S13. Patient characteristics associated with the medical spending trajectories (N = 16,084)
	Table S14. Patient characteristics associated with the long-term care spending trajectories (N = 16,084)
	Table S15. Multiple multinomial logistic regression analyses for combined medical and long-term care spending trajectories
	Table S16. Multiple multinomial logistic regression analyses for medical spending trajectories
	Table S17. Multiple multinomial logistic regression analyses for long-term care spending trajectories

## Sheet: Table S1
Table S1. Correspondence between Japanese public healthcare services and System of Health Accounts (SHA) 2011
SHA 2011 coding	Description	Medical	Long-term care
HC.1	Curative care
HC.1.1	Inpatient curative care	covered
HC.1.1.1	General inpatient curative care	covered
HC.1.1.2	Specialised inpatient curative care	covered
HC.1.2	Day curative care	covered
HC.1.2.1	General day curative care	covered
HC.1.2.2	Specialised day curative care	covered
HC.1.3	Outpatient curative care	covered
HC.1.3.1	General outpatient curative care	covered
HC.1.3.2	Dental outpatient curative care	covered
HC.1.3.3	Specialised outpatient curative care	covered
HC.1.4	Home-based curative care	covered	partially *1
HC.2	Rehabilitative care
HC.2.1	Inpatient rehabilitative care	covered
HC.2.2	Day rehabilitative care		covered
HC.2.3	Outpatient rehabilitative care	covered
HC.2.4	Home-based rehabilitative care	covered*2	covered
HC.3	Long-term care (health)		covered
HC.3.1	Inpatient long-term care (health)		covered
HC.3.2	Day long-term care (health)		covered
HC.3.3	Outpatient long-term care (health)		covered
HC.3.4	Home-based long-term care (health)		covered
HC.4	Ancillary services (non-specified by function)
HC.4.1	Laboratory services	covered
HC.4.2	Imaging services	covered
HC.4.3	Patient transportation
HC.5	Medical goods (non-specified by function)
HC.5.1	Pharmaceuticals and other medical non-durable goods	covered
HC 5.1.1	Prescribed medicines	covered
HC 5.1.2	Over-the-counter medicines
HC 5.1.3	Other medical non-durable goods
HC.5.2	Therapeutic appliances and other medical goods
HC.5.2.1	Glasses and other vision products	partially
HC.5.2.2	Hearing aids	partially
HC.5.2.3	Other orthopaedic appliances and prosthetics (excluding glasses andhearing aids)	covered
HC.5.2.9	All other medical durables, including medical technical devices	covered
HC.6	Preventive care
HC.6.1	Information, education and counseling programmes
HC.6.2	Immunisation programmes	partially
HC.6.3	Early disease detection programmes
HC.6.4	Healthy condition monitoring programmes
HC.6.5	Epidemiological surveillance and risk and disease control programmes
HC.6.6	Preparing for disaster and emergency response programmes
HC.7	Governance, and health system and financing administration
HC.7.1	Governance and Health system administration
HC.7.2	Administration of health financing
HC.9	Other health care services not elsewhere classified (n.e.c.)
Health care-related classes
HCR.1	Long-term care (social) This
HCR.1.1	In-kind long-term social care		partially *3
HCR.1.2	Long-term social care cash-benefits
HCR.2	Health promotion with a multi-sectoral approach
HCR.2.1	Food and drinking water interventions
HCR.2.2	Environmental interventions (excluding those related to food and drinking water)
HCR.2.3	Other multi-sectoral health promotion
	*1. Home visiting nurse can be covered by both medical and long-term care insurance.
	*2. Rehabilitatioin soon after discharge is coverd by medical insurance.
	*3.Home visiting care, day care, and institutional care for patients with lower two care levels.

## Sheet: Table S2
Table S2. Correspondence between the diseases and International Classification of Diseases (ICD-10) codes
Diseases	ICD-10 code
Chronic liver disease	B18,K70-77,
Malignancy	C0-C7,C97
Hematological malignancy	C81-85,C91-95
Uncomplicated diabetes mellitus	E10.0,E10.1,E10.9,E11.0,E11.1,E11.9,E12.0,E12.1,E12.9, E13.0,E13.1,E13.9,E14.0,E14.1,E14.9
Complicated diabetes mellitus	E10.2-10.8,E11.2-11.8,E12.2-12.8,E13.2-13.8,E14.2-14.8
Dementia	F01-03,G30
Psychiatric disorder	F2-8,F99
Neurodegenerative disease	G20,G1,G31,G32
Cerebrovascular disease	I60-68,H25,H26,H40,H42,H52-H54
Hypertension	I10-13,I15
Ischemic heart disease	H20-25
Chronic heart failure	I50
Chronic respiratory failure	J40-47,J6-9
Musculoskeletal disorder	M07-09,M11-19,M24,M25.4-25.9,M53.1,M54
Spinal disease	M40-43,M45-49,M50-M51,M53,M54.1
Metabolic bone disease	M80-85
Chronic kidney disease	N0,N10-18
Benign prostatic hyperplasia	N40
Fracture of femur	S72
Fracture of extremities(excluding femur)	S42,S52,S62,T02.2,T02.4,S82,S92,T02.3,T03.5
Other fracture	S02,T02.0,S12,S22,S32,T02.1

## Sheet: Figure S4
Figure S4. Total of medical and long-term care expenditures and cumulative ratio
Individual expenditures（total of medical and long-term care for the last 60 months in USD)
are represented in descending order by bars, and the cumulative total is represented by the line.
Cumulative ratio of 10.0% corresponds to 3.1 percentilerank (rank 510),
and cumulative ratio of 50.0% corresponds to 24.2 percentilerank (rank 3901).

## Sheet: Table S5
Table S5. Evaluation of assignment accuracy
	Trajectory	Estimated proportion from the trajectory model (π), %	98% CI for π%	Proportion by posterior probability-based classification, %	Average posterior probability, %	Odds of correct classification
Combined medical and long-term care spending trajectories	Low persistent then very late rise	6.4	5.9-6.8	6.4	99.7	5292.2
	Late rise	6.4	6.0-6.9	6.4	99.6	4030.7
	Medium-to-high persistent	26.1	25.2-27.0	26.1	97.4	105.5
	Progressive increase	5.7	5.2-6.1	5.7	99.4	2895.6
	Early rise then high persistent	9.8	9.3-10.4	9.8	99	943.6
	High persistent	45.6	44.6-46.6	45.6	98.6	82.7
Medical spending trajectories	Late rise	7.4	6.9-7.9	7.4	99.7	4282.4
	Medium persistent then late rise	5.3	4.8-5.7	5.3	99.1	1979.1
	Medium-to-high persistent	24.1	23.2-25.3	24.3	94.3	52.6
	Low persistent then late rise	7.1	6.6-7.6	7.1	99.4	2020.2
	Progressive increase	9	8.4-9.5	9	99.1	1163.4
	Early rise then high persistent	9.6	9.1-10.2	9.7	99	900.4
	High persistent	37.6	36.2-38.5	37.3	96	40.1
Long-term care spending trajectories	Low persistent	43.4	42.5-44.4	43.4	99.9	999.4
	Late rise	13	12.3-13.6	13	99.4	1149.7
	Progressive increase	12.5	11.9-13.1	12.5	99.5	1501.5
	High persistent	31.1	30.3-32.0	31.1	99.9	1577.7
CI, confidence interval

## Sheet: Figure S6
Figure S6. Estimated spending trajectories of male over 5 years before death.
Circles represent the observed trajectories and lines represent the predicted trajectories.

## Sheet: Figure S7
Figure S7. Estimated spending trajectories of female over 5 years before death.
Circles represent the observed trajectories and lines represent the predicted trajectories.

## Sheet: Table S8
Table S8. End-of-life care expenditures associated with combined medical and long-term care spending trajectories
(N = 16084)
		1	2	3	4	5	6
		Low persistent then very late rise	Late rise	Medium-to-high persistent	Progressive increase	Early rise then high persistent	High persistent
Number of patients (%)		1027 (6.4)	1034 (6.4)	4197 (26.1)	914 (5.7)	1578 (9.8)	7334 (45.6)
Total of medical and long-term care (60 months, per patient) (US$)
Mean		23279	57866	71193	95865	109067	210358
SD		24157	45462	44153	65609	79096	91213
Minimum		40	1338	2927	4012	776	46149
Maximum		229235	663620	410259	443028	707591	828497
% of total expenditures*		1.1	2.7	13.7	4	7.9	70.6
Total of medical care (60 months, per patient) (US$)
Mean		22682	53477	62231	82674	85679	116897
SD		24089	44802	41217	65119	73677	100891
Minimum		40	114	243	1088	776	115
Maximum		229235	663620	410259	442757	707591	806578
% of total expenditures*		1.7	3.9	18.6	5.4	9.6	60.9
Inpatient care(60 months, per patient) (US$)
Mean		2015	10297	21228	20348	22438	34912
SD		3915	13205	13430	26424	28651	45797
Minimum		0	0	0	0	0	0
Maximum		46825	145279	195898	284451	300962	563884
% of total expenditures*		0.5	2.6	21.6	4.5	8.6	62.2
Outpatient care(60 months, per patient) (US$)
Mean		20667	43180	41003	62326	63241	81984
SD		23710	43205	38850	59905	68654	90618
Minimum		0	0	0	0	0	0
Maximum		229235	654482	400381	424950	707591	806578
% of total expenditures*		2.1	4.5	17.3	5.7	10	60.4
Total of long-term care (60 months, per patient) (US$)
Mean		597	4389	8962	13191	23387	93461
SD		2470	10892	17550	25664	38574	77710
Minimum		0	0	0	0	0	0
Maximum		30748	85950	171501	160767	185978	314912
% of total expenditures*		0.1	0.6	4.8	1.6	4.7	88.2
Institutional care(60 months, per patient) (US$)
Mean		191	1624	2263	5554	10652	55155
SD		1843	8392	11064	19632	31135	81748
Minimum		0	0	0	0	0	0
Maximum		30748	85950	156429	146678	185978	314912
% of total expenditures*		0.04	0.4	2.2	1.2	3.8	92.4
Home care(60 months, per patient) (US$)
Mean		406	2765	6699	7638	12736	38307
SD		1609	7008	13171	16252	23842	48331
Minimum		0	0	0	0	0	0
Maximum		18115	75222	133309	150506	176242	277091
% of total expenditures*		0.1	0.8	8.3	2.1	5.9	82.8
SD, standard deviation.
*Sum of expenditures for each trajectory members/sum of costs for all patients) × 100%.

## Sheet: Table S9
Table S9. End-of-life care expenditures associated with the medical spending trajectories (N = 16084)
		1	2	3	4	5	6	7
		Late rise	Medium persistent then late rise	Medium-to-high persistent	Low persistent then late rise	Progressive increase	Early rise then high persistent	High persistent
Number of patients (%)		1190 (7.4)	846 (5.3)	3872 (24.1)	1137 (7.1)	1443 (9.0)	1552 (9.6)	6044 (37.6)
Total of medical and long-term care (60 months, per patient) (US$)
Mean		50067	129964	114414	82971	127211	130119	180781
SD		72644	98444	84351	67815	87443	91592	106469
Minimum		40	1966	2927	1338	3672	776	22579
Maximum		325007	375492	468132	383553	663620	707591	828497
% of total expenditures*		2.7	5	20.3	4.3	8.4	9.2	50
Total of medical care (60 months, per patient) (US$)
Mean		22294	47745	52727	59890	80355	87034	135284
SD		22958	38072	38819	44937	68288	74529	99884
Minimum		40	1966	2927	1338	1529	776	22579
Maximum		229235	246166	394694	352966	663620	707591	806578
% of total expenditures*		1.9	2.9	14.5	4.8	8.2	9.6	58.1
Inpatient care(60 months, per patient) (US$)
Mean		1783	6491	16037	10940	19369	24917	43530
SD		3639	5844	8500	14780	24699	30431	47027
Minimum		0	0	639	0	0	0	0
Maximum		46825	51217	136012	145279	284451	300962	563884
% of total expenditures*		0.5	1.3	15.1	3	6.8	9.4	63.9
Outpatient care(60 months, per patient) (US$)
Mean		20511	41254	36691	48950	60986	62116	91754
SD		22607	38180	38571	43681	65235	68439	93704
Minimum		0	0	0	0	0	0	0
Maximum		229235	245909	337321	338113	654482	707591	806578
% of total expenditures*		2.5	3.5	14.3	5.6	8.8	9.7	55.7
Total of long-term care (60 months, per patient) (US$)
Mean		27773	82220	61687	23082	46857	43086	45497
SD		69961	82594	77651	53430	71601	64588	59685
Minimum		0	0	0	0	0	0	0
Maximum		314912	308695	280910	261968	278682	277751	277091
% of total expenditures*		4.3	9	30.7	3.4	8.7	8.6	35.4
Institutional care(60 months, per patient) (US$)
Mean		23911	64052	39958	16262	32323	23372	16379
SD		68284	80263	73483	49862	67680	57072	46442
Minimum		0	0	0	0	0	0	0
Maximum		314912	308695	280910	261968	278682	277751	274201
% of total expenditures*		6.5	12.4	35.3	4.2	10.7	8.3	22.6
Home care(60 months, per patient) (US$)
Mean		3862	18168	21729	6819	14534	19714	29118
SD		17813	31928	37747	18698	32733	35567	43523
Minimum		0	0	0	0	0	0	0
Maximum		207242	223935	260855	199965	224794	235462	277091
% of total expenditures*		1.4	4.5	24.8	2.3	6.2	9	51.9
SD, standard deviation.
*Sum of expenditures for each trajectory members/sum of costs for all patients) × 100%.

## Sheet: Table S10
Table S10. End-of-life care expenditures associated with the long-term care spending trajectories (N = 16084)
		1	2	3	4
		Low persistent	Late rise	Progressive increase	High persistent
Number of patients (%)		6987 (43.4)	2084 (13.0)	2007 (12.5)	5006 (31.1)
Total of medical and long-term care (60 months, per patient) (US$)
Mean		88260	106035	153198	207732
SD		95099	70930	81903	83158
Minimum		40	2527	18008	15929
Maximum		806578	671388	751683	828497
% of total expenditures*		28.2	10.1	14.1	47.6
Total of medical care (60 months, per patient) (US$)
Mean		87373	89326	98692	82532
SD		94350	70019	76904	73149
Minimum		40	114	1088	115
Maximum		806578	669080	731814	785229
% of total expenditures*		43.4	13.2	14.1	29.3
Inpatient care(60 months, per patient) (US$)
Mean		22881	29783	29207	26229
SD		35357	36513	35980	33485
Minimum		0	0	0	0
Maximum		528208	336661	563884	486638
% of total expenditures*		38.8	15.1	14.2	31.9
Outpatient care(60 months, per patient) (US$)
Mean		64491	59543	69485	56303
SD		87888	53506	62326	60991
Minimum		0	0	0	0
Maximum		806578	511453	646403	625963
% of total expenditures*		45.2	12.5	14	28.3
Total of long-term care (60 months, per patient) (US$)
Mean		887	16709	54506	125201
SD		3781	16497	39631	71037
Minimum		0	194	1298	1788
Maximum		80538	113244	231394	314912
% of total expenditures*		0.8	4.5	14.1	80.6
Institutional care(60 months, per patient) (US$)
Mean		295	5262	23040	75607
SD		3139	14652	41660	89708
Minimum		0	0	0	0
Maximum		80538	113244	231394	314912
% of total expenditures*		0.5	2.5	10.6	86.5
Home care(60 months, per patient) (US$)
Mean		592	11447	31466	49593
SD		2093	11698	28513	52498
Minimum		0	0	0	0
Maximum		50749	79845	181992	277091
% of total expenditures*		1.2	7	18.6	73.1
SD, standard deviation.
*Sum of expenditures for each trajectory members/sum of costs for all patients) × 100%.

[truncated: 7 more sheets: Figure S11, Table S12, Table S13, Table S14, Table S15, Table S16, Table S17]
